# Supplementary material for: DFT Exploration of Metal Ion–Ligand Binding: Toward Rational Design of Chelating Agent in Semiconductor Manufacturing
Source: Molecules. 2024 Jan 8;29(2):308. doi: 10.3390/molecules29020308 (PMC10819218; doi:10.3390/molecules29020308)
Supplement: Supplementary file 1 [file molecules-29-00308-s001.zip]

Archive with 1 entries (1 files):
- molecules-2787171-supplementary.pdf
